# Supplementary material for: 1,4-Bis[(1H-pyrazol-1-yl)meth­yl]benzene
Source: Acta Crystallogr Sect E Struct Rep Online. 2011 Jun 18;67(Pt 7):o1685. doi: 10.1107/S1600536811022537 (PMC3151929; doi:10.1107/S1600536811022537)
Supplement: Supplementary file 1 [file e-67-o1685-sup1.cif]

##############################################################################
#                                                                            #
# This CIF contains the data in a paper accepted for publication in          #
# Acta Crystallographica Section E. It conforms to the requirements of       #
# Notes for Authors for Acta Crystallographica Section E, and has been       #
# peer reviewed under the auspices of the IUCr Commission on Journals.       #
#                                                                            #
# Full details of the Crystallographic Information File format               #
# are given in the paper "The Crystallographic Information File (CIF):       #
# a New Standard Archive File for Crystallography" by S. R. Hall, F. H.      #
# Allen and I. D. Brown [Acta Cryst. (1991), A47, 655-685].                  #
#                                                                            #
# The current version of the core CIF dictionary is obtainable from          #
# ftp://ftp.iucr.org/pub/cif_core.dic.                                       #
#                                                                            #
# Software is freely available for graphical display of the structure(s)     #
# in this CIF. For information consult the CIF software page                 #
# http://www.iucr.org/resources/cif/software.                                #
#                                                                            #
# This file may be used for bona fide research purposes within the           #
# scientific community so long as proper attribution is given to the journal # 
# article from which it was obtained.                                        #
#                                                                            #
##############################################################################
data_I
_audit_creation_method     SHELXL97
_chemical_name_systematic
;
1,4-Bis[(1<i>H</i>-pyrazol-1-yl)methyl]benzene
;
_chemical_name_common     ?
_chemical_formula_moiety     'C14 H14 N4'
_chemical_formula_sum     'C14 H14 N4'
_chemical_formula_iupac     'C14 H14 N4'
_chemical_formula_weight     238.29
_chemical_melting_point     ?
_symmetry_cell_setting     monoclinic
_symmetry_space_group_name_H-M     'P 21/c'
_symmetry_space_group_name_Hall     '-P 2ybc'
loop_
    _symmetry_equiv_pos_as_xyz
    'x, y, z'
    '-x, y+1/2, -z+1/2'
    '-x, -y, -z'
    'x, -y-1/2, z-1/2'
_cell_length_a     5.6088(8)
_cell_length_b     6.8183(10)
_cell_length_c     16.526(3)
_cell_angle_alpha     90.00
_cell_angle_beta     97.900(15)
_cell_angle_gamma     90.00
_cell_volume     626.01(17)
_cell_formula_units_Z     2
_cell_measurement_reflns_used     1865
_cell_measurement_theta_min     5.26
_cell_measurement_theta_max     24.08
_cell_measurement_temperature     295(2)
_exptl_crystal_description     block
_exptl_crystal_colour     colourless
_exptl_crystal_size_max     0.20
_exptl_crystal_size_mid     0.20
_exptl_crystal_size_min     0.19
_exptl_crystal_density_diffrn     1.264
_exptl_crystal_density_meas     ?
_exptl_crystal_density_method     'not measured'
_exptl_crystal_F_000     252
_exptl_absorpt_coefficient_mu     0.079
_exptl_absorpt_correction_type     multi-scan
_exptl_absorpt_process_details     '(SADABS; Sheldrick, 1996)'
_exptl_absorpt_correction_T_min     0.9563
_exptl_absorpt_correction_T_max     0.9961
_exptl_special_details
;
;
_diffrn_ambient_temperature     295(2)
_diffrn_radiation_type     MoK\a
_diffrn_radiation_wavelength     0.71073
_diffrn_radiation_source     'fine--focus sealed tube'
_diffrn_radiation_monochromator     'graphite'
_diffrn_measurement_device_type     'Bruker SMART CCD area-detector'
_diffrn_measurement_method     '\f and \w'
_diffrn_detector_area_resol_mean     ?
_diffrn_reflns_number     2464
_diffrn_reflns_av_R_equivalents     0.0327
_diffrn_reflns_av_sigmaI/netI     0.0758
_diffrn_reflns_theta_min     3.24
_diffrn_reflns_theta_max     25.02
_diffrn_reflns_theta_full     25.02
_diffrn_measured_fraction_theta_max     0.999
_diffrn_measured_fraction_theta_full     0.999
_diffrn_reflns_limit_h_min     -6
_diffrn_reflns_limit_h_max     6
_diffrn_reflns_limit_k_min     -6
_diffrn_reflns_limit_k_max     8
_diffrn_reflns_limit_l_min     -19
_diffrn_reflns_limit_l_max     19
_diffrn_standards_number     0
_diffrn_standards_interval_count     .
_diffrn_standards_interval_time     .
_diffrn_standards_decay_%     ?
_refine_special_details
;
Refinement of <i>F</i>^2^ against ALL reflections. The weighted <i>R</i>-factor
<i>wR</i> and goodness of fit <i>S</i> are based on <i>F</i>^2^, conventional
<i>R</i>-factors <i>R</i> are based on <i>F</i>, with <i>F</i> set to zero for
negative <i>F</i>^2^. The threshold expression of <i>F</i>^2^ >
\s(<i>F</i>^2^) is used only for calculating <i>R</i>-factors(gt) <i>etc</i>.
and is not relevant to the choice of reflections for refinement.
<i>R</i>-factors based on <i>F</i>^2^ are statistically about twice as large
as those based on <i>F</i>, and <i>R</i>-factors based on ALL data will be
even larger.
;
_reflns_number_total     1109
_reflns_number_gt     580
_reflns_threshold_expression     I>2\s(I)
_refine_ls_structure_factor_coef     Fsqd
_refine_ls_matrix_type     full
_refine_ls_R_factor_all     0.0819
_refine_ls_R_factor_gt     0.0334
_refine_ls_wR_factor_gt     0.0594
_refine_ls_wR_factor_ref     0.0644
_refine_ls_goodness_of_fit_ref     0.800
_refine_ls_restrained_S_all     0.801
_refine_ls_number_reflns     1109
_refine_ls_number_parameters     83
_refine_ls_number_restraints     1
_refine_ls_hydrogen_treatment     constr
_refine_ls_weighting_scheme     calc
_refine_ls_weighting_details
       'calc w = 1/[\s^2^(Fo^2^)+(0.0265P)^2^+0.0000P] where P=(Fo^2^+2Fc^2^)/3'
_atom_sites_solution_hydrogens     geom
_atom_sites_solution_primary     direct
_atom_sites_solution_secondary     difmap
_refine_ls_shift/su_max     0.000
_refine_ls_shift/su_mean     0.000
_refine_diff_density_max     0.098
_refine_diff_density_min     -0.114
_refine_ls_extinction_method     'SHELXL97 (Sheldrick, 2008)'
_refine_ls_extinction_coef     0.043(3)
_refine_ls_extinction_expression
                                  'Fc^*^=kFc[1+0.001xFc^2^\l^3^/sin(2\q)]^-1/4^'
loop_
    _atom_type_symbol
    _atom_type_description
    _atom_type_scat_dispersion_real
    _atom_type_scat_dispersion_imag
    _atom_type_scat_source
    'C' 'C' 0.0033 0.0016
                         'International Tables Vol C Tables 4.2.6.8 and 6.1.1.4'
    'H' 'H' 0.0000 0.0000
                         'International Tables Vol C Tables 4.2.6.8 and 6.1.1.4'
    'N' 'N' 0.0061 0.0033
                         'International Tables Vol C Tables 4.2.6.8 and 6.1.1.4'
_computing_data_collection     'SMART (Bruker, 1998)'
_computing_cell_refinement     'SAINT (Bruker, 1998)'
_computing_data_reduction     'SAINT (Bruker, 1998)'
_computing_structure_solution     'SHELXS97 (Sheldrick, 2008)'
_computing_structure_refinement     'SHELXL97 (Sheldrick, 2008)'
_computing_molecular_graphics     'SHELXTL (Sheldrick, 2008)'
_computing_publication_material     'SHELXTL (Sheldrick, 2008)'
loop_
    _atom_site_type_symbol
    _atom_site_label
    _atom_site_fract_x
    _atom_site_fract_y
    _atom_site_fract_z
    _atom_site_U_iso_or_equiv
    _atom_site_adp_type
    _atom_site_calc_flag
    _atom_site_refinement_flags
    _atom_site_occupancy
    _atom_site_symmetry_multiplicity
    _atom_site_disorder_assembly
    _atom_site_disorder_group
    N N2 0.3304(2) 0.6599(2) 0.19489(8) 0.0484(4) Uani d . 1 1 . .
    N N1 0.1491(2) 0.76019(19) 0.15110(8) 0.0450(4) Uani d . 1 1 . .
    C C2 0.3728(3) 0.8298(3) 0.00568(11) 0.0536(5) Uani d . 1 1 . .
    H H2B 0.2880 0.7135 0.0088 0.064 Uiso calc R 1 1 . .
    C C7 0.2330(3) 0.4880(3) 0.20879(10) 0.0502(5) Uani d . 1 1 . .
    H H7A 0.3157 0.3862 0.2378 0.060 Uiso calc R 1 1 . .
    C C1 0.5185(3) 0.8528(2) -0.05491(11) 0.0525(5) Uani d . 1 1 . .
    H H1A 0.5294 0.7517 -0.0920 0.063 Uiso calc R 1 1 . .
    C C3 0.3522(3) 0.9770(3) 0.06120(10) 0.0436(4) Uani d U 1 1 . .
    C C6 -0.0531(3) 0.6553(3) 0.13893(11) 0.0555(5) Uani d . 1 1 . .
    H H6A -0.1998 0.6959 0.1108 0.067 Uiso calc R 1 1 . .
    C C4 0.1899(3) 0.9606(2) 0.12664(11) 0.0562(5) Uani d U 1 1 . .
    H H4A 0.2606 1.0340 0.1742 0.067 Uiso calc R 1 1 . .
    H H4B 0.0360 1.0203 0.1068 0.067 Uiso calc R 1 1 . .
    C C5 -0.0058(3) 0.4783(3) 0.17507(12) 0.0588(5) Uani d . 1 1 . .
    H H5A -0.1111 0.3735 0.1767 0.071 Uiso calc R 1 1 . .
loop_
    _atom_site_aniso_label
    _atom_site_aniso_U_11
    _atom_site_aniso_U_22
    _atom_site_aniso_U_33
    _atom_site_aniso_U_12
    _atom_site_aniso_U_13
    _atom_site_aniso_U_23
    N2 0.0428(8) 0.0432(10) 0.0573(10) 0.0048(8) 0.0001(7) 0.0053(8)
    N1 0.0420(8) 0.0448(9) 0.0484(9) 0.0056(8) 0.0074(7) 0.0057(8)
    C2 0.0598(11) 0.0468(12) 0.0558(12) -0.0024(9) 0.0134(10) 0.0014(11)
    C7 0.0593(13) 0.0408(12) 0.0504(12) 0.0055(10) 0.0072(10) 0.0036(10)
    C1 0.0626(11) 0.0460(12) 0.0490(12) 0.0036(10) 0.0076(10) -0.0051(10)
    C3 0.0454(10) 0.0443(11) 0.0413(11) 0.0087(9) 0.0067(8) 0.0027(10)
    C6 0.0352(10) 0.0744(15) 0.0559(12) 0.0007(11) 0.0025(8) -0.0021(12)
    C4 0.0635(11) 0.0458(12) 0.0614(13) 0.0138(9) 0.0165(10) 0.0119(10)
    C5 0.0551(13) 0.0566(14) 0.0653(13) -0.0144(10) 0.0100(11) -0.0042(12)
_geom_special_details
;
All e.s.d.'s (except the e.s.d. in the dihedral angle between two l.s. planes)
are estimated using the full covariance matrix. The cell e.s.d.'s are taken
into account individually in the estimation of e.s.d.'s in distances, angles
and torsion angles; correlations between e.s.d.'s in cell parameters are only
used when they are defined by crystal symmetry. An approximate (isotropic)
treatment of cell e.s.d.'s is used for estimating e.s.d.'s involving l.s.
planes.
;
loop_
    _geom_bond_atom_site_label_1
    _geom_bond_atom_site_label_2
    _geom_bond_site_symmetry_2
    _geom_bond_distance
    _geom_bond_publ_flag
    N2 C7 . 1.3264(19) ?
    N2 N1 . 1.3504(16) ?
    N1 C6 . 1.3324(18) ?
    N1 C4 . 1.4518(19) ?
    C2 C3 . 1.375(2) ?
    C2 C1 . 1.386(2) ?
    C2 H2B . 0.9300 ?
    C7 C5 . 1.380(2) ?
    C7 H7A . 0.9300 ?
    C1 C3 3_675 1.380(2) ?
    C1 H1A . 0.9300 ?
    C3 C1 3_675 1.380(2) ?
    C3 C4 . 1.511(2) ?
    C6 C5 . 1.356(2) ?
    C6 H6A . 0.9300 ?
    C4 H4A . 0.9700 ?
    C4 H4B . 0.9700 ?
    C5 H5A . 0.9300 ?
loop_
    _geom_angle_atom_site_label_1
    _geom_angle_atom_site_label_2
    _geom_angle_atom_site_label_3
    _geom_angle_site_symmetry_1
    _geom_angle_site_symmetry_3
    _geom_angle
    _geom_angle_publ_flag
    C7 N2 N1 . . 104.04(12) ?
    N2 N1 C6 . . 111.81(13) ?
    N2 N1 C4 . . 119.33(14) ?
    C6 N1 C4 . . 128.81(16) ?
    C3 C2 C1 . . 120.76(16) ?
    C3 C2 H2B . . 119.6 ?
    C1 C2 H2B . . 119.6 ?
    N2 C7 C5 . . 111.86(16) ?
    N2 C7 H7A . . 124.1 ?
    C5 C7 H7A . . 124.1 ?
    C3 C1 C2 3_675 . 121.18(16) ?
    C3 C1 H1A 3_675 . 119.4 ?
    C2 C1 H1A . . 119.4 ?
    C2 C3 C1 . 3_675 118.07(15) ?
    C2 C3 C4 . . 122.52(16) ?
    C1 C3 C4 3_675 . 119.39(16) ?
    N1 C6 C5 . . 107.47(15) ?
    N1 C6 H6A . . 126.3 ?
    C5 C6 H6A . . 126.3 ?
    N1 C4 C3 . . 113.74(14) ?
    N1 C4 H4A . . 108.8 ?
    C3 C4 H4A . . 108.8 ?
    N1 C4 H4B . . 108.8 ?
    C3 C4 H4B . . 108.8 ?
    H4A C4 H4B . . 107.7 ?
    C6 C5 C7 . . 104.82(16) ?
    C6 C5 H5A . . 127.6 ?
    C7 C5 H5A . . 127.6 ?
_iucr_refine_instructions_details
;
TITL 1 in P2(1)/c
CELL 0.71073   5.6088   6.8183  16.5263  90.000  97.900  90.000
ZERR    2.00   0.0008   0.0010   0.0031   0.000   0.015   0.000
LATT 1
SYMM -X, 0.5+Y, 0.5-Z
SFAC C  H  N
UNIT 28 28 8
OMIT  -3.00  50.04
L.S. 20
ACTA
BOND$H
size 0.20 0.20 0.19
delu 0.005 c3 c4
FMAP 2
PLAN 20
WGHT      0.0265      0.0000
EXTI    0.049898
FVAR       0.86065
N2    3   0.32981   0.65949   0.19458  11.00000   0.04418   0.04671 =
       0.06261   0.00321  -0.00209   0.00838
N1    3   0.14919   0.76046   0.15123  11.00000   0.04692   0.04665 =
       0.05291   0.00716   0.00919   0.01163
C2    1   0.36965   0.82650   0.00517  11.00000   0.06357   0.06077 =
       0.04810  -0.00355   0.00914   0.00813
AFIX  43
H2B   2   0.28011   0.70739   0.00833  11.00000  -1.20000
AFIX   0
C7    1   0.23598   0.48535   0.20969  11.00000   0.05727   0.04207 =
       0.05577  -0.00151   0.01054  -0.00385
AFIX  43
H7A   2   0.32318   0.38145   0.23978  11.00000  -1.20000
AFIX   0
C1    1   0.51842   0.84979  -0.05543  11.00000   0.06215   0.05049 =
       0.05078   0.00497   0.00549  -0.00217
AFIX  43
H1A   2   0.53165   0.74565  -0.09365  11.00000  -1.20000
AFIX   0
C3    1   0.35219   0.97718   0.06090  11.00000   0.05001   0.05340 =
       0.04642   0.00586   0.00510   0.01137
C6    1  -0.05847   0.65501   0.13842  11.00000   0.04414   0.08087 =
       0.05985  -0.00980   0.01008  -0.00934
AFIX  43
H6A   2  -0.20979   0.69733   0.10941  11.00000  -1.20000
AFIX   0
C4    1   0.18706   0.96360   0.12758  11.00000   0.07174   0.05037 =
       0.06922   0.02125   0.02859   0.01332
AFIX  23
H4A   2   0.25738   1.03610   0.17469  11.00000  -1.20000
H4B   2   0.03446   1.02226   0.10792  11.00000  -1.20000
AFIX   0
C5    1  -0.00875   0.47460   0.17544  11.00000   0.06558   0.06181 =
       0.06505  -0.00440   0.01279  -0.00568
AFIX  43
H5A   2  -0.11684   0.36606   0.17741  11.00000  -1.20000
AFIX   0
HKLF 4
END
;
data_global
_journal_date_recd_electronic     2011-06-06
_journal_date_accepted     2011-06-10
_journal_name_full     'Acta Crystallographica, Section E'
_journal_year     2011
_journal_volume     67
_journal_issue      7
_journal_page_first     o1685
_journal_page_last     o1685
_journal_paper_category     QO
_journal_coeditor_code     IM2296
_publ_contact_author_name     'Gui-Ying Dong'
_publ_contact_author_address
;
College of Chemical Engineering
Hebei United University
Tangshan 063009
People's Republic of China
;
_publ_contact_author_email     tsdgying@126.com
_publ_contact_author_fax     '+86 0315-2592170'
_publ_contact_author_phone     '+86 0315-2592169'
_publ_section_title
;
1,4-Bis[(1<i>H</i>-pyrazol-1-yl)methyl]benzene
;
loop_
    _publ_author_name
    _publ_author_address
    'Dong, Gui-Ying'
;
College of Chemical Engineering
Hebei United University
Tangshan 063009
People's Republic of China
;
    'Liu, Tong-Fei'
;
College of Chemical Engineering
Hebei United University
Tangshan 063009
People's Republic of China
;
    'Jiao, Cui-Huan'
;
College of Chemical Engineering
Hebei United University
Tangshan 063009
People's Republic of China
;
    'Deng, Xiao-Chen'
;
Qian'an College
Hebei United University
Tangshan 063009
People's Republic of China
;
    'Shi, Xiao-Ge'
;
Qian'an College
Hebei United University
Tangshan 063009
People's Republic of China
;
