# Supplementary material for: 1,4-Bis[(1H-pyrazol-1-yl)meth­yl]benzene
Source: Acta Crystallogr Sect E Struct Rep Online. 2011 Jun 18;67(Pt 7):o1685. doi: 10.1107/S1600536811022537 (PMC3151929; doi:10.1107/S1600536811022537)
Supplement: Supplementary file 2 [file e-67-o1685-Isup2.hkl]

# 
# h,k,l, Fc-squared, Fo-squared, sigma(Fo-squared) and status flag 
# 
data_I
_shelx_title ' 1 in P2(1)/c' 
_shelx_refln_list_code          4 
_shelx_F_calc_maximum      109.39 
_exptl_crystal_F_000       252.00 
_reflns_d_resolution_high  0.8403 
 
loop_ 
 _symmetry_equiv_pos_as_xyz 
 'x, y, z' 
 '-x, y+1/2, -z+1/2' 
 '-x, -y, -z' 
 'x, -y-1/2, z-1/2' 
 
_cell_length_a     5.6088 
_cell_length_b     6.8183 
_cell_length_c    16.5263 
_cell_angle_alpha  90.000 
_cell_angle_beta   97.900 
_cell_angle_gamma  90.000 
 
_shelx_F_squared_multiplier     1.000 
 
loop_ 
 _refln_index_h 
 _refln_index_k 
 _refln_index_l 
 _refln_F_squared_calc 
 _refln_F_squared_meas 
 _refln_F_squared_sigma 
 _refln_observed_status 
   1   0   0       46.13       35.56      2.43 o 
   2   0   0       48.57       45.12      2.17 o 
   3   0   0      119.45      110.43      3.89 o 
   4   0   0        4.50        6.20      2.33 o 
   5   0   0       10.28       11.82     10.20 o 
   6   0   0       66.94       69.50     12.83 o 
   1   1   0     1856.79     1863.71      5.76 o 
   2   1   0      105.41      106.71      2.11 o 
   3   1   0        0.02        0.27      1.70 o 
   4   1   0        1.62        2.74      2.24 o 
   5   1   0      210.80      199.63      5.79 o 
   6   1   0        3.22       -4.57      7.89 o 
   0   2   0      141.21      131.85      3.07 o 
   1   2   0      157.39      158.31      3.53 o 
   2   2   0       60.04       60.57      3.58 o 
   3   2   0       90.94      102.27      2.24 o 
   4   2   0      122.29      130.56      3.32 o 
   5   2   0       47.49       47.09      5.41 o 
   6   2   0        0.33        3.63     12.36 o 
   1   3   0       22.26       22.87      1.84 o 
   2   3   0       83.47       87.51      3.04 o 
   3   3   0       14.03       23.70      3.67 o 
   4   3   0        3.01        3.53      3.36 o 
   5   3   0        0.32        0.91      5.55 o 
   6   3   0        1.76        1.62      5.54 o 
   0   4   0      200.75      210.73      5.55 o 
   1   4   0      221.60      227.05      4.57 o 
   2   4   0      111.96      113.17      3.79 o 
   3   4   0       21.69       24.26      3.97 o 
   4   4   0        0.01       -1.99      3.57 o 
   5   4   0       35.17       41.37      7.11 o 
   1   5   0        9.13        6.44      2.59 o 
   2   5   0      153.14      154.05      6.13 o 
   3   5   0       10.73       11.75      4.23 o 
   4   5   0       15.23       23.74      9.61 o 
   5   5   0        0.05       -1.34      6.63 o 
   0   6   0      285.75      292.08     12.90 o 
   1   6   0       39.64       40.62      3.28 o 
   2   6   0        0.26        2.79      5.01 o 
   3   6   0       78.77       76.30      5.82 o 
   4   6   0        6.07       10.61     10.65 o 
   1   7   0       13.02       20.69      6.89 o 
   2   7   0       53.73       54.85      6.81 o 
   3   7   0        0.10        7.88     11.37 o 
   0   8   0       12.40       24.12     11.09 o 
   1   8   0        1.26        2.64      6.02 o 
  -6   1   1       19.92       24.75     12.14 o 
  -5   1   1        0.60       -0.08      3.62 o 
  -4   1   1       58.96       58.11      2.67 o 
  -3   1   1       38.27       39.89      2.05 o 
  -2   1   1       40.13       40.38      1.75 o 
  -1   1   1     1276.97     1278.21      4.40 o 
   0   1   1      963.99      949.55      5.26 o 
   1   1   1      867.12      814.80     15.39 o 
   2   1   1      333.96      352.90      3.35 o 
   3   1   1      225.00      225.98      2.76 o 
   4   1   1       29.21       29.77      3.02 o 
   5   1   1        0.20        5.30      7.35 o 
   6   1   1        0.31        0.74      7.81 o 
  -6   2   1       21.29       14.33     12.04 o 
  -5   2   1       32.63       39.49      5.33 o 
  -4   2   1        3.27        2.61      2.04 o 
  -3   2   1      196.07      202.01      2.53 o 
  -2   2   1       47.60       45.23      6.19 o 
  -1   2   1       22.32       19.96      2.56 o 
   0   2   1      223.34      211.80      3.07 o 
   1   2   1      443.65      402.05      6.76 o 
   2   2   1        6.41        7.12      1.42 o 
   3   2   1       17.44       17.16      1.91 o 
   4   2   1        3.93        2.91      2.17 o 
   5   2   1        9.74        9.70      4.82 o 
   6   2   1       13.29       16.04     12.60 o 
  -6   3   1        0.34        3.24      5.94 o 
  -5   3   1       55.43       54.23      7.25 o 
  -4   3   1        0.02       -0.72      3.34 o 
  -3   3   1       37.46       36.16      3.41 o 
  -2   3   1      624.81      654.60      6.35 o 
  -1   3   1      292.53      311.95      3.37 o 
   0   3   1        0.78        1.68      2.15 o 
   1   3   1       37.68       37.96      2.26 o 
   2   3   1       13.36       16.78      2.38 o 
   3   3   1       39.19       44.00      4.03 o 
   4   3   1       52.03       53.75      4.23 o 
   5   3   1       36.04       38.29      6.18 o 
   6   3   1        0.54        6.13      5.99 o 
  -5   4   1        3.07        3.33      6.71 o 
  -4   4   1        4.43        5.70      3.19 o 
  -3   4   1       86.68       92.47      5.30 o 
  -2   4   1        1.16        2.22      2.65 o 
  -1   4   1        2.33        5.20      1.93 o 
   0   4   1      422.53      430.90      4.36 o 
   1   4   1       21.50       21.19      1.84 o 
   2   4   1        1.01        3.42      2.88 o 
   3   4   1        2.10        1.56      4.19 o 
   4   4   1        0.32        0.25      3.76 o 
   5   4   1        0.31        2.65      5.68 o 
  -5   5   1        0.01        4.41      6.29 o 
  -4   5   1       16.28       26.27     10.25 o 
  -3   5   1       17.59       14.98      4.02 o 
  -2   5   1        0.17        1.60      4.82 o 
  -1   5   1       33.93       35.12      3.00 o 
   0   5   1       18.53       18.79      2.67 o 
   1   5   1        9.65       10.76      2.72 o 
   2   5   1       13.52       11.49      3.62 o 
   3   5   1        3.48        6.20      4.46 o 
   4   5   1       17.76       19.02      4.63 o 
   5   5   1        3.20        5.83      7.21 o 
  -4   6   1        7.98        8.27      8.33 o 
  -3   6   1        0.32       -0.48      9.16 o 
  -2   6   1        0.02       -0.44      5.35 o 
  -1   6   1       12.95       13.16      2.96 o 
   0   6   1      109.41      104.67      7.36 o 
   1   6   1       75.92       72.73      6.21 o 
   2   6   1        5.21        8.46      5.27 o 
   3   6   1        0.14        2.64      4.91 o 
   4   6   1        0.08       -0.27     10.06 o 
  -3   7   1        6.90        3.01     11.30 o 
  -2   7   1        3.99        8.31      5.97 o 
  -1   7   1       87.52       75.79      6.83 o 
   0   7   1        0.81        2.48      6.86 o 
   1   7   1        1.12        6.80      5.98 o 
   2   7   1        2.74        2.73      6.03 o 
   3   7   1       11.06       12.58     11.39 o 
  -1   8   1        0.79        2.08      6.11 o 
   0   8   1        0.00        0.67      7.35 o 
   1   8   1       16.44       22.00      6.58 o 
  -6   0   2        7.33       10.77     10.80 o 
  -5   0   2      152.42      152.69      4.69 o 
  -4   0   2      301.32      300.36      4.23 o 
  -3   0   2      112.83      109.62      3.10 o 
  -2   0   2      120.95      103.01      3.30 o 
  -1   0   2      225.91      225.91      3.74 o 
   1   0   2    11966.00    12184.08    186.86 o 
   2   0   2      597.88      557.83      9.43 o 
   3   0   2       18.34       20.00      3.24 o 
   4   0   2        9.32        7.47      9.84 o 
   5   0   2      109.61       99.19     11.01 o 
   6   0   2        5.33       16.78     11.09 o 
  -6   1   2        1.01       -0.06     10.74 o 
  -5   1   2        1.73        2.30      3.70 o 
  -4   1   2      101.48       94.93      1.84 o 
  -3   1   2        0.37       -0.02      1.56 o 
  -2   1   2       37.50       37.40      1.63 o 
  -1   1   2      917.40      872.61     10.96 o 
   0   1   2     1954.01     1999.61     11.63 o 
   1   1   2      677.20      642.63      5.16 o 
   2   1   2      344.54      345.44      3.29 o 
   3   1   2       12.63       13.52      2.22 o 
   4   1   2       65.46       69.01      4.43 o 
   5   1   2        1.46       -0.14      6.61 o 
   6   1   2       26.53       24.83      7.79 o 
  -6   2   2       49.46       49.00      5.91 o 
  -5   2   2        0.19        1.47      5.12 o 
  -4   2   2       83.12       83.49      2.74 o 
  -3   2   2       23.17       21.13      1.26 o 
  -2   2   2       48.12       45.58      1.85 o 
  -1   2   2       65.69       65.79      4.07 o 
   0   2   2      198.44      181.84      5.53 o 
   1   2   2      204.10      212.51     11.46 o 
   2   2   2        8.31        8.75      2.69 o 
   3   2   2       61.54       65.41      3.17 o 
   4   2   2      103.25       93.01      3.46 o 
   5   2   2       45.41       39.01     10.63 o 
   6   2   2        4.17        5.20      9.81 o 
  -6   3   2        2.40        4.25      5.53 o 
  -5   3   2        3.08        0.61      5.11 o 
  -4   3   2        0.78       -0.47      5.46 o 
  -3   3   2       29.65       28.61      2.72 o 
  -2   3   2       30.71       25.48      2.19 o 
  -1   3   2      203.64      211.05      3.38 o 
   0   3   2       65.42       59.85      2.60 o 
   1   3   2        2.01        2.02      2.50 o 
   2   3   2        0.00        0.27      1.41 o 
   3   3   2       24.75       27.68      4.23 o 
   4   3   2        0.52        2.08      4.05 o 
   5   3   2        1.81        5.24      4.09 o 
   6   3   2        0.13       -0.01     12.50 o 
  -5   4   2       12.89       18.99      6.71 o 
  -4   4   2       62.16       63.20      4.23 o 
  -3   4   2       74.15       82.94      3.68 o 
  -2   4   2       63.51       60.29      5.38 o 
  -1   4   2      126.84      137.23      4.23 o 
   0   4   2       74.15       80.36      2.89 o 
   1   4   2      296.15      295.38      4.77 o 
   2   4   2      172.60      170.21      4.44 o 
   3   4   2       39.34       40.76      2.85 o 
   4   4   2        8.26        8.20      4.14 o 
   5   4   2        0.37        0.69      6.42 o 
  -5   5   2        0.03       -0.92      6.82 o 
  -4   5   2       28.52       29.36      9.24 o 
  -3   5   2       87.65       85.41      4.48 o 
  -2   5   2        0.26        0.38      6.11 o 
  -1   5   2       38.92       38.83      2.99 o 
   0   5   2       17.17       17.52      2.48 o 
   1   5   2        1.80        1.96      3.12 o 
   2   5   2       57.90       55.31      4.10 o 
   3   5   2      181.09      186.79      4.88 o 
   4   5   2        1.70        1.28      4.48 o 
   5   5   2        0.03        2.59      6.81 o 
  -4   6   2       10.39        3.02      9.21 o 
  -3   6   2       28.06       30.20      9.67 o 
  -2   6   2       20.46       21.97      8.54 o 
  -1   6   2        7.83        5.62      2.99 o 
   0   6   2        0.15       -1.11      5.81 o 
   1   6   2       42.90       51.99      6.28 o 
   2   6   2      140.42      136.41      6.28 o 
   3   6   2        2.06        1.94      5.14 o 
   4   6   2       13.62        8.30      9.53 o 
  -3   7   2        0.92        0.46     11.30 o 
  -2   7   2        1.97        6.23      7.98 o 
  -1   7   2       37.06       42.71      6.57 o 
   0   7   2        1.96        2.65      5.47 o 
   1   7   2        0.19       -0.19      5.94 o 
   2   7   2        8.87       15.76      4.51 o 
   3   7   2        8.42        5.59     10.13 o 
   0   8   2        4.78        9.97      7.13 o 
  -6   1   3       22.67       26.18      9.76 o 
  -5   1   3        0.13        0.45      1.16 o 
  -4   1   3       14.24       16.15      2.46 o 
  -3   1   3      373.65      381.21      3.36 o 
  -2   1   3       44.41       43.55      1.71 o 
  -1   1   3     2104.15     1991.78     10.06 o 
   0   1   3     3067.07     3154.49     14.98 o 
   1   1   3     1594.48     1553.21      6.55 o 
   2   1   3      333.53      335.47      3.80 o 
   3   1   3      351.01      364.27      5.05 o 
   4   1   3        4.12        3.34      3.29 o 
   5   1   3        2.77        1.32      6.83 o 
   6   1   3        1.03        1.39      8.24 o 
  -6   2   3        5.96        8.97      5.11 o 
  -5   2   3       73.31       68.98      5.88 o 
  -4   2   3      110.23      110.50      3.70 o 
  -3   2   3       53.82       54.84      1.91 o 
  -2   2   3       69.63       66.70      2.07 o 
  -1   2   3       89.72       83.23      3.98 o 
   0   2   3       36.56       25.00      5.12 o 
   1   2   3       74.24       80.34      4.92 o 
   2   2   3     1350.04     1418.75     10.05 o 
   3   2   3       24.67       24.52      2.83 o 
   4   2   3        6.09        4.06      3.10 o 
   5   2   3       32.30       31.81      5.85 o 
   6   2   3        0.49        4.73     12.92 o 
  -6   3   3        2.07        4.56      6.00 o 
  -5   3   3        2.04        3.36      6.22 o 
  -4   3   3        6.62        8.29      5.05 o 
  -3   3   3       87.05       92.41      2.25 o 
  -2   3   3        1.17        0.92      0.76 o 
  -1   3   3      446.64      509.85      8.29 o 
   0   3   3      385.68      390.46      5.28 o 
   1   3   3       42.04       43.86      3.44 o 
   2   3   3        2.11        2.12      3.10 o 
   3   3   3        5.43        4.50      1.60 o 
   4   3   3       74.08       64.52      4.75 o 
   5   3   3       21.11       17.25      5.60 o 
  -5   4   3       10.67       12.84      6.62 o 
  -4   4   3        0.02       -0.72      6.01 o 
  -3   4   3       18.39       18.60      2.35 o 
  -2   4   3       30.74       23.40      2.02 o 
  -1   4   3       66.48       74.02      3.60 o 
   0   4   3       38.02       39.15      2.64 o 
   1   4   3       73.06       68.17      4.15 o 
   2   4   3       84.73       82.83      2.68 o 
   3   4   3        5.47        4.44      0.98 o 
   4   4   3        0.85        2.27      4.55 o 
   5   4   3        7.14        5.68      4.50 o 
  -5   5   3        0.60       -1.66      6.05 o 
  -4   5   3        0.52        0.32      6.62 o 
  -3   5   3       27.68       26.43      3.06 o 
  -2   5   3        0.25        0.34      1.59 o 
  -1   5   3       49.32       47.27      3.06 o 
   0   5   3       76.61       72.75      3.08 o 
   1   5   3       75.52       67.55      3.96 o 
   2   5   3       12.11       10.12      2.29 o 
   3   5   3       56.19       55.48      3.77 o 
   4   5   3        0.13        0.45      4.87 o 
  -4   6   3       10.02       17.76     10.67 o 
  -3   6   3       13.85       14.50     10.61 o 
  -2   6   3       16.91       12.24      6.30 o 
  -1   6   3        2.83        2.21      2.78 o 
   0   6   3       31.88       27.58      4.36 o 
   1   6   3       41.65       34.30      4.00 o 
   2   6   3       10.52       10.04      4.22 o 
   3   6   3        2.24        3.83      5.44 o 
   4   6   3        1.11        9.25     11.27 o 
  -3   7   3        1.41        8.64     11.30 o 
  -2   7   3        7.66        1.72      7.82 o 
  -1   7   3       11.85       14.61     10.62 o 
   0   7   3       94.20       98.61      8.01 o 
   1   7   3       10.47       12.24      6.72 o 
   2   7   3        5.01        6.85      4.36 o 
   3   7   3        1.31        0.88      8.64 o 
   0   8   3        0.71        4.08      6.56 o 
  -6   0   4        0.09       -1.56     11.62 o 
  -5   0   4        2.56        1.62      9.74 o 
  -4   0   4        0.47       -0.31      3.02 o 
  -3   0   4     1014.18     1038.39      7.31 o 
  -2   0   4      376.49      396.82      4.34 o 
  -1   0   4     6150.67     6197.63     89.36 o 
   0   0   4      674.64      643.31      8.42 o 
   1   0   4      708.37      715.87      8.46 o 
   2   0   4        0.37        0.58      4.09 o 
   3   0   4        2.12        0.14      2.81 o 
   4   0   4        5.00        5.49      8.47 o 
   5   0   4       19.52       19.34     10.57 o 
   6   0   4       12.16       18.23     11.98 o 
  -6   1   4       66.00       65.30     12.92 o 
  -5   1   4        0.00        0.20      1.83 o 
  -4   1   4       56.10       57.64      2.49 o 
  -3   1   4        2.92        2.07      1.67 o 
  -2   1   4      213.70      215.82      4.06 o 
  -1   1   4       65.74       62.89      1.78 o 
   0   1   4     1349.59     1353.49      7.82 o 
   1   1   4      149.36      165.10      3.34 o 
   2   1   4      365.82      347.31      5.26 o 
   3   1   4       74.16       72.74      2.43 o 
   4   1   4       90.57       84.70      6.62 o 
   5   1   4       58.99       56.22      7.91 o 
   6   1   4        0.57       -3.40      7.18 o 
  -6   2   4        0.86        0.23      5.16 o 
  -5   2   4      137.11      136.00      7.16 o 
  -4   2   4        9.38        8.85      2.32 o 
  -3   2   4        2.51        2.64      2.28 o 
  -2   2   4       48.04       53.03      2.62 o 
  -1   2   4      301.53      310.47      6.83 o 
   0   2   4        0.64       -0.30      3.09 o 
   1   2   4        0.70        0.40      2.82 o 
   2   2   4       15.95       13.98      2.42 o 
   3   2   4      200.26      199.06      7.78 o 
   4   2   4       24.80       20.03      5.09 o 
   5   2   4       28.35       24.45      6.06 o 
   6   2   4        0.37       -1.88     10.68 o 
  -6   3   4       10.37       11.27      6.33 o 
  -5   3   4       10.30        8.12      5.38 o 
  -4   3   4       17.06       16.75      2.02 o 
  -3   3   4       17.79       22.14      2.84 o 
  -2   3   4       75.57       82.14      4.22 o 
  -1   3   4       79.08       85.61      3.43 o 
   0   3   4      170.76      186.97      7.02 o 
   1   3   4       46.28       45.79      6.37 o 
   2   3   4        3.24        5.46      3.43 o 
   3   3   4       12.35       13.09      4.33 o 
   4   3   4        1.29        0.48      4.98 o 
   5   3   4        0.14        1.81      5.37 o 
  -5   4   4       24.03       28.78      6.90 o 
  -4   4   4      110.32      100.16      5.81 o 
  -3   4   4       35.34       31.63      3.89 o 
  -2   4   4      111.69      119.75      3.38 o 
  -1   4   4        3.30        5.61      6.46 o 
   0   4   4      109.69      121.90      5.51 o 
   1   4   4        6.20       10.33      3.87 o 
   2   4   4      171.02      175.25      5.95 o 
   3   4   4        3.32        4.39      1.78 o 
   4   4   4        8.44       10.16      5.16 o 
   5   4   4        6.04        9.61      5.80 o 
  -5   5   4       11.75       15.21      7.34 o 
  -4   5   4        4.40        1.38      6.04 o 
  -3   5   4       90.13       85.02      8.36 o 
  -2   5   4       48.48       46.05      5.14 o 
  -1   5   4       28.27       33.88      3.78 o 
   0   5   4      200.75      200.60      6.82 o 
   1   5   4      304.01      293.04      6.70 o 
   2   5   4        6.90        4.34      2.57 o 
   3   5   4       15.22       18.86      3.45 o 
   4   5   4       14.03       21.08      5.63 o 
  -4   6   4       19.25       21.22     10.83 o 
  -3   6   4       10.36       12.92      7.42 o 
  -2   6   4        1.36       -0.02      5.57 o 
  -1   6   4       29.84       31.40      5.78 o 
   0   6   4       39.80       31.09      4.44 o 
   1   6   4        2.25        3.22      3.64 o 
   2   6   4       28.12       25.92      4.37 o 
   3   6   4       42.50       36.66      5.78 o 
   4   6   4        4.20        2.60      8.34 o 
  -3   7   4        8.64        4.64      9.64 o 
  -2   7   4        1.77        3.56      8.48 o 
  -1   7   4        0.90        5.71      6.18 o 
   0   7   4       15.51       20.06      5.60 o 
   1   7   4       10.55       10.68      5.91 o 
   2   7   4        3.46        6.20      4.74 o 
  -6   1   5       19.64       13.60     10.18 o 
  -5   1   5       56.81       56.33      4.39 o 
  -4   1   5       17.06       18.75      2.43 o 
  -3   1   5        2.49        2.94      1.64 o 
  -2   1   5      162.89      162.79      2.95 o 
  -1   1   5      264.60      252.30      3.00 o 
   0   1   5     1696.44     1660.64     10.53 o 
   1   1   5        5.78        4.24      2.06 o 
   2   1   5      774.48      786.77      5.54 o 
   3   1   5       41.05       32.49      2.38 o 
   4   1   5       38.45       41.87      2.43 o 
   5   1   5        5.64        5.40      7.01 o 
   6   1   5        0.75        1.71      7.44 o 
  -6   2   5        7.90        6.55      5.45 o 
  -5   2   5        1.25        0.32      6.60 o 
  -4   2   5        0.79        1.34      1.43 o 
  -3   2   5      128.46      128.56      3.66 o 
  -2   2   5        3.76       -0.30      4.10 o 
  -1   2   5      358.52      371.63      4.34 o 
   0   2   5        0.11        1.26      3.24 o 
   1   2   5        0.03        0.18      2.61 o 
   2   2   5       23.07       19.97      2.94 o 
   3   2   5      186.91      193.08      6.76 o 
   4   2   5       58.32       59.66      6.03 o 
   5   2   5        1.33        0.66      5.57 o 
  -6   3   5       11.89       14.56      6.15 o 
  -5   3   5       78.01       86.90      7.33 o 
  -4   3   5       15.05       16.49      2.65 o 
  -3   3   5       38.57       39.67      1.98 o 
  -2   3   5        0.91        0.81      3.46 o 
  -1   3   5       87.30       86.41      2.69 o 
   0   3   5      354.10      368.06      6.02 o 
   1   3   5       81.16       78.85      3.33 o 
   2   3   5        0.95        2.15      4.22 o 
   3   3   5       18.95       20.47      6.90 o 
   4   3   5       65.53       60.44      6.27 o 
   5   3   5       20.24       15.84      5.69 o 
  -5   4   5       17.28       17.44      5.55 o 
  -4   4   5       24.37       32.13      7.88 o 
  -3   4   5        0.03       -0.31      3.68 o 
  -2   4   5        2.17        2.79      3.94 o 
  -1   4   5       79.84       70.14      7.77 o 
   0   4   5        1.05        0.51      5.13 o 
   1   4   5       70.19       77.71      5.53 o 
   2   4   5        1.74        2.57      3.25 o 
   3   4   5       14.35       14.83      3.07 o 
   4   4   5        7.06        2.51      6.58 o 
   5   4   5        0.52       -1.33      6.09 o 
  -5   5   5       10.27        9.08      7.10 o 
  -4   5   5        2.21        1.50      5.09 o 
  -3   5   5        0.09        3.15      8.38 o 
  -2   5   5        6.48        5.49      2.42 o 
  -1   5   5       15.89       12.90      3.54 o 
   0   5   5       39.48       38.54      6.39 o 
   1   5   5        0.42        2.95      4.99 o 
   2   5   5       64.63       63.41      4.23 o 
   3   5   5       10.59        8.43      6.68 o 
   4   5   5       19.08       19.83      6.97 o 
  -4   6   5        2.31        2.15      6.99 o 
  -3   6   5        1.47        2.21      7.29 o 
  -2   6   5        2.65       -0.24      5.69 o 
  -1   6   5       41.83       43.99      8.52 o 
   0   6   5        1.74        6.69      6.14 o 
   1   6   5       40.23       33.18      4.66 o 
   2   6   5        0.52        0.46      4.06 o 
   3   6   5        1.13        4.39      7.43 o 
  -3   7   5        0.07       -0.81      9.60 o 
  -2   7   5        0.05        2.20      6.74 o 
  -1   7   5        4.30        7.62      6.22 o 
   0   7   5       17.93       22.67      7.21 o 
   1   7   5        0.61       -0.03      7.92 o 
   2   7   5       12.90       16.41      5.50 o 
  -6   0   6       27.70       30.63     10.34 o 
  -5   0   6       61.05       62.23      6.39 o 
  -4   0   6       77.97       73.36      5.36 o 
  -3   0   6      109.08      110.58      4.33 o 
  -2   0   6      734.87      793.48      8.34 o 
  -1   0   6     2416.53     2408.64     14.06 o 
   0   0   6     1476.25     1405.51     13.82 o 
   1   0   6        7.60       11.54      3.27 o 
   2   0   6      518.36      534.81     12.65 o 
   3   0   6       16.98       19.33      3.13 o 
   4   0   6      187.69      182.55      5.07 o 
   5   0   6        0.12        1.06      9.96 o 
   6   0   6        0.73        1.99      9.77 o 
  -6   1   6        3.72        5.07      9.06 o 
  -5   1   6       42.02       45.23      4.42 o 
  -4   1   6        0.01       -0.34      2.11 o 
  -3   1   6      126.34      128.97      3.52 o 
  -2   1   6       42.63       41.57      1.76 o 
  -1   1   6     1565.80     1566.06      7.55 o 
   0   1   6      281.29      269.25      5.29 o 
   1   1   6       61.69       59.09      2.21 o 
   2   1   6      197.70      193.00      4.27 o 
   3   1   6      238.08      237.76      4.80 o 
   4   1   6       34.53       33.79      5.02 o 
   5   1   6       34.99       36.09      5.35 o 
  -6   2   6        4.63        5.62      5.64 o 
  -5   2   6        0.06       -0.58      3.40 o 
  -4   2   6      123.90      126.72      4.90 o 
  -3   2   6        1.95        2.04      2.82 o 
  -2   2   6      107.08      104.30      4.93 o 
  -1   2   6      162.37      175.14      5.31 o 
   0   2   6      242.97      258.47      6.61 o 
   1   2   6        0.13        0.59      2.84 o 
   2   2   6       94.55       90.43      4.77 o 
   3   2   6        9.71        8.54      4.65 o 
   4   2   6      122.63      112.46      6.93 o 
   5   2   6        6.99        5.74      5.54 o 
  -6   3   6        0.38       -2.26      5.81 o 
  -5   3   6       21.26       31.89      6.96 o 
  -4   3   6       32.08       33.02      2.26 o 
  -3   3   6       22.12       23.55      2.26 o 
  -2   3   6       13.46       16.93      3.99 o 
  -1   3   6       72.78       76.32      3.00 o 
   0   3   6        9.22        8.55      3.02 o 
   1   3   6       61.89       61.02      4.58 o 
   2   3   6       44.54       55.34      4.64 o 
   3   3   6        0.00       -3.77      6.89 o 
   4   3   6        8.45        7.41      5.34 o 
   5   3   6        0.50        4.86      5.44 o 
  -5   4   6        1.49        5.68      6.80 o 
  -4   4   6       10.15        8.52      6.47 o 
  -3   4   6      156.22      148.61      2.79 o 
  -2   4   6        1.11        0.40      1.37 o 
  -1   4   6       24.50       24.14      3.24 o 
   0   4   6        8.22        7.70      3.36 o 
   1   4   6      101.13       99.52      6.25 o 
   2   4   6       43.17       38.30      4.07 o 
   3   4   6        5.29        2.78      6.19 o 
   4   4   6       11.83       17.07      7.43 o 
   5   4   6        0.09       -0.19      6.57 o 
  -5   5   6       11.89        9.08      5.86 o 
  -4   5   6       23.74       25.39      6.00 o 
  -3   5   6        2.74        1.98      9.58 o 
  -2   5   6        0.25        0.85      2.71 o 
  -1   5   6        1.35        1.21      6.40 o 
   0   5   6       27.43       24.77      6.20 o 
   1   5   6       40.62       40.88      5.73 o 
   2   5   6      324.98      314.96      9.21 o 
   3   5   6        1.07       -2.96      6.69 o 
   4   5   6        0.06       -2.50      6.98 o 
  -4   6   6        3.72        5.54      5.37 o 
  -3   6   6       45.27       55.77     11.25 o 
  -2   6   6        0.10        2.60      8.66 o 
  -1   6   6       74.55       76.87      8.98 o 
   0   6   6        5.31        9.35      6.19 o 
   1   6   6       74.77       70.85      6.44 o 
   2   6   6        5.83       -0.41      4.93 o 
   3   6   6       14.84       14.40      8.07 o 
  -2   7   6        7.05        9.75      6.73 o 
  -1   7   6        3.34        3.20      6.13 o 
   0   7   6        0.00        4.77      5.98 o 
   1   7   6       10.15       -0.14      8.67 o 
   2   7   6        8.28       17.50      7.94 o 
  -6   1   7        2.31        0.50      6.18 o 
  -5   1   7       12.60       18.86      3.99 o 
  -4   1   7       10.10        9.43      2.13 o 
  -3   1   7        3.55        3.25      2.88 o 
  -2   1   7      706.62      724.42      5.38 o 
  -1   1   7       10.39        7.59      3.27 o 
   0   1   7       41.96       37.34      3.38 o 
   1   1   7       41.74       43.94      2.82 o 
   2   1   7      160.88      168.44      5.41 o 
   3   1   7       76.36       79.63      4.00 o 
   4   1   7        0.62        0.13      4.29 o 
   5   1   7        5.07        3.27      5.32 o 
  -6   2   7       14.82       19.30      7.18 o 
  -5   2   7        6.19        6.91      3.74 o 
  -4   2   7       12.02       11.02      3.54 o 
  -3   2   7       36.50       35.09      3.36 o 
  -2   2   7       35.46       34.62      3.89 o 
  -1   2   7        2.86        3.15      1.80 o 
   0   2   7       63.55       68.17      3.75 o 
   1   2   7      490.03      509.29      6.07 o 
   2   2   7        0.05        1.27      3.78 o 
   3   2   7       58.22       57.77      6.02 o 
   4   2   7        6.04        6.63      5.56 o 
   5   2   7        8.88        6.90      5.51 o 
  -6   3   7        9.34       13.77      5.31 o 
  -5   3   7        4.90        5.13      7.07 o 
  -4   3   7      363.34      362.13      5.80 o 
  -3   3   7      163.83      158.80      4.39 o 
  -2   3   7       10.16        9.60      4.09 o 
  -1   3   7      188.05      195.38      4.40 o 
   0   3   7        1.34        0.93      3.32 o 
   1   3   7       72.11       76.72      4.14 o 
   2   3   7       75.50       77.88      4.78 o 
   3   3   7      144.63      128.11      9.02 o 
   4   3   7       16.54       18.74      8.21 o 
   5   3   7        2.72        0.77      5.80 o 
  -5   4   7        9.13       11.01      6.27 o 
  -4   4   7       35.29       35.51      6.82 o 
  -3   4   7      100.46       96.06      3.36 o 
  -2   4   7       14.71       12.87      1.33 o 
  -1   4   7       32.04       31.50      3.40 o 
   0   4   7       14.17       13.29      3.52 o 
   1   4   7      135.58      134.67      5.82 o 
   2   4   7       83.09       81.83      4.92 o 
   3   4   7        1.51        0.98      7.57 o 
   4   4   7        5.02        0.52      8.02 o 
  -4   5   7        3.55        3.01      6.44 o 
  -3   5   7        1.56        2.92      9.58 o 
  -2   5   7       23.42       17.72      7.71 o 
  -1   5   7        0.47        0.83      3.37 o 
   0   5   7       34.62       31.16      6.43 o 
   1   5   7        0.00        4.41      5.49 o 
   2   5   7       18.55       17.33      4.11 o 
   3   5   7       18.25       22.03      7.98 o 
   4   5   7        0.92        0.84      7.10 o 
  -4   6   7       11.71       14.52      6.17 o 
  -3   6   7        9.67        7.44     10.55 o 
  -2   6   7        1.32        1.60      8.05 o 
  -1   6   7        0.00        0.45      6.85 o 
   0   6   7       15.87       15.12      6.64 o 
   1   6   7        1.92        0.30      5.52 o 
   2   6   7       23.34       32.41      9.14 o 
   3   6   7        2.72        5.58      8.08 o 
  -2   7   7       15.48       11.73      6.96 o 
  -1   7   7        1.05       -0.66      8.92 o 
   0   7   7        0.89       12.30      6.97 o 
   1   7   7        0.36       -4.05      8.56 o 
   2   7   7       17.92       27.55      9.41 o 
  -6   0   8       56.96       58.48      8.60 o 
  -5   0   8        7.41       16.22      7.30 o 
  -4   0   8      160.25      177.03      9.14 o 
  -3   0   8       43.50       43.56      4.43 o 
  -2   0   8        0.02        0.61      3.54 o 
  -1   0   8      287.73      302.18      5.63 o 
   0   0   8      135.33      138.79      5.49 o 
   1   0   8      264.79      273.57      5.22 o 
   2   0   8       42.24       48.78      6.25 o 
   3   0   8      118.72      124.48      4.79 o 
   4   0   8        5.62        3.95      5.42 o 
   5   0   8       64.29       73.17     11.92 o 
  -6   1   8        1.00        2.06      4.23 o 
  -5   1   8        4.63        5.38      4.21 o 
  -4   1   8       14.99       13.05      2.17 o 
  -3   1   8       38.00       39.66      3.11 o 
  -2   1   8        0.18       -0.65      1.72 o 
  -1   1   8      128.16      111.95      5.16 o 
   0   1   8      163.08      168.83      9.33 o 
   1   1   8       88.39       87.98      3.11 o 
   2   1   8        0.10       -0.29      5.32 o 
   3   1   8       10.45        8.91      3.38 o 
   4   1   8      106.33      110.92      5.83 o 
   5   1   8        0.07       -1.86      5.60 o 
  -6   2   8        0.14        1.22      6.56 o 
  -5   2   8        0.66        3.55      3.63 o 
  -4   2   8       40.69       39.07      3.92 o 
  -3   2   8       83.75       83.39      3.99 o 
  -2   2   8      142.17      147.78      4.86 o 
  -1   2   8      232.82      220.35      4.11 o 
   0   2   8      210.37      226.25      5.15 o 
   1   2   8       67.37       70.98      3.21 o 
   2   2   8       26.07       25.12      3.89 o 
   3   2   8       84.11       79.43      6.81 o 
   4   2   8        6.01        4.92      5.84 o 
   5   2   8        7.99        6.61      5.96 o 
  -5   3   8        2.76        5.23      6.41 o 
  -4   3   8       45.31       52.41      3.68 o 
  -3   3   8       47.12       48.19      3.43 o 
  -2   3   8       15.51       20.54      4.10 o 
  -1   3   8        6.35        7.66      3.00 o 
   0   3   8       59.46       62.20      4.18 o 
   1   3   8       18.49       21.46      3.37 o 
   2   3   8        7.74       11.53      4.12 o 
   3   3   8        5.41        4.08      7.28 o 
   4   3   8        1.24        0.25      5.91 o 
   5   3   8        2.52        3.49      6.83 o 
  -5   4   8       41.36       44.27      7.40 o 
  -4   4   8        2.40        8.16      6.36 o 
  -3   4   8       25.77       19.83      5.60 o 
  -2   4   8       12.26        9.47      1.19 o 
  -1   4   8        2.80        3.46      3.15 o 
   0   4   8        1.98        1.63      3.45 o 
   1   4   8       38.76       41.18      3.45 o 
   2   4   8       31.17       26.12      4.75 o 
   3   4   8       95.86       99.37      9.69 o 
   4   4   8        0.00       -2.15      5.89 o 
  -4   5   8        3.91        4.90      6.39 o 
  -3   5   8        6.84        4.88      5.57 o 
  -2   5   8      103.93       91.47      9.42 o 
  -1   5   8       37.58       37.10      7.46 o 
   0   5   8       25.02       26.15      7.29 o 
   1   5   8        8.86        7.25      4.85 o 
   2   5   8        7.00        8.03      4.06 o 
   3   5   8       32.65       34.18      9.21 o 
   4   5   8        0.35        2.40      7.63 o 
  -3   6   8        0.08        7.76      8.30 o 
  -2   6   8        6.91       14.87      9.31 o 
  -1   6   8        7.73        7.21      7.14 o 
   0   6   8       32.46       28.47      6.72 o 
   1   6   8       40.52       44.85      5.49 o 
   2   6   8       13.16       13.80      7.40 o 
   3   6   8        0.42        3.04      8.76 o 
  -2   7   8        5.59        7.62     10.42 o 
  -1   7   8        1.84        7.62      8.63 o 
   0   7   8        2.54        7.49      6.85 o 
   1   7   8        0.33        2.02      8.02 o 
  -6   1   9        6.80       10.85      4.65 o 
  -5   1   9       29.94       30.51      4.61 o 
  -4   1   9        0.02       -0.25      4.06 o 
  -3   1   9        0.18       -0.24      1.90 o 
  -2   1   9      120.51      124.03      2.87 o 
  -1   1   9      819.53      795.76      8.44 o 
   0   1   9       22.29       23.55      3.57 o 
   1   1   9        1.07        1.91      2.67 o 
   2   1   9        7.42        5.73      2.69 o 
   3   1   9       12.31       13.30      3.82 o 
   4   1   9        0.01        1.58      4.80 o 
   5   1   9        1.17        1.11      5.53 o 
  -6   2   9        4.60        6.62      6.36 o 
  -5   2   9        0.55        1.59      3.66 o 
  -4   2   9        0.59        0.91      3.46 o 
  -3   2   9        1.12        3.03      3.27 o 
  -2   2   9       35.71       36.39      1.96 o 
  -1   2   9      239.11      236.92      4.12 o 
   0   2   9       16.34       14.67      3.34 o 
   1   2   9       17.75       19.73      6.23 o 
   2   2   9       99.02      109.06      4.67 o 
   3   2   9        9.35        1.60      5.51 o 
   4   2   9       26.37       21.88      6.71 o 
   5   2   9        0.05        3.40      7.05 o 
  -5   3   9        0.58        5.05      5.68 o 
  -4   3   9        0.28        3.03      3.11 o 
  -3   3   9      222.10      223.57      7.35 o 
  -2   3   9      282.89      290.25      6.42 o 
  -1   3   9        8.41        7.66      1.96 o 
   0   3   9        0.42        0.83      1.64 o 
   1   3   9       83.04       86.44      3.86 o 
   2   3   9        8.65       10.63      4.10 o 
   3   3   9        0.39        2.86      7.65 o 
   4   3   9      134.56      120.82      7.85 o 
  -5   4   9        0.25       -0.48      6.01 o 
  -4   4   9       19.59       19.92      5.55 o 
  -3   4   9        0.13        1.40      4.76 o 
  -2   4   9       25.72       25.55      3.06 o 
  -1   4   9       22.15       17.73      3.36 o 
   0   4   9       10.19       18.83      6.63 o 
   1   4   9       12.97       11.22      3.19 o 
   2   4   9       75.06       60.71     10.94 o 
   3   4   9       41.35       40.10      7.75 o 
   4   4   9        0.40        3.80      6.48 o 
  -4   5   9        0.01       -0.18      5.95 o 
  -3   5   9        0.06        0.95      5.18 o 
  -2   5   9       33.26       25.01      8.62 o 
  -1   5   9       32.10       25.19      8.27 o 
   0   5   9        5.42        7.80      6.66 o 
   1   5   9        9.67        8.37      4.81 o 
   2   5   9       12.67        9.41      4.70 o 
   3   5   9        6.83       10.15      8.99 o 
  -3   6   9        0.76        2.84      5.93 o 
  -2   6   9        7.15       10.97      9.45 o 
  -1   6   9        3.94        2.11      7.66 o 
   0   6   9        0.00       -0.16      6.52 o 
   1   6   9        0.60        5.18      5.08 o 
   2   6   9        3.87        9.50      9.15 o 
  -1   7   9       23.46       25.04      8.75 o 
   0   7   9        5.07        4.99      7.00 o 
   1   7   9        0.29        1.07      8.86 o 
  -6   0  10        2.97        4.89      7.33 o 
  -5   0  10        9.16        1.19      7.33 o 
  -4   0  10       32.90       39.70      7.66 o 
  -3   0  10       26.67       32.79      4.55 o 
  -2   0  10       36.37       33.33      3.45 o 
  -1   0  10       16.40       14.97      2.65 o 
   0   0  10       21.08       20.33      6.39 o 
   1   0  10       82.33       78.82      4.46 o 
   2   0  10      237.40      244.41      6.98 o 
   3   0  10      166.38      166.92      7.08 o 
   4   0  10       31.81       29.54      6.59 o 
   5   0  10        0.52        5.32     10.70 o 
  -6   1  10        9.47       12.10      5.55 o 
  -5   1  10        2.77        6.95      5.07 o 
  -4   1  10       28.06       30.47      5.31 o 
  -3   1  10       20.05       19.45      2.35 o 
  -2   1  10      377.75      369.87      4.27 o 
  -1   1  10        0.52        0.48      3.15 o 
   0   1  10       49.08       48.36      3.35 o 
   1   1  10       33.12       36.97      3.07 o 
   2   1  10       59.08       58.02      3.52 o 
   3   1  10        4.33        6.54      3.77 o 
   4   1  10       40.59       43.46      5.13 o 
   5   1  10        6.11        9.18      5.37 o 
  -5   2  10        6.15        8.92      3.97 o 
  -4   2  10        0.65        0.69      3.72 o 
  -3   2  10      227.14      213.36      5.27 o 
  -2   2  10       69.40       66.62      2.47 o 
  -1   2  10      267.46      274.13      4.61 o 
   0   2  10       12.02       12.27      3.11 o 
   1   2  10       36.15       39.30      4.63 o 
   2   2  10       46.96       48.40      5.40 o 
   3   2  10       48.56       50.05      5.60 o 
   4   2  10       21.06       18.61      6.64 o 
  -5   3  10        8.69        9.35      6.51 o 
  -4   3  10       11.64       12.22      3.58 o 
  -3   3  10       26.80       32.88      4.79 o 
  -2   3  10       20.94       22.32      3.62 o 
  -1   3  10        0.46        1.34      1.48 o 
   0   3  10       13.12       12.03      3.11 o 
   1   3  10       44.78       43.06      2.92 o 
   2   3  10       42.19       40.27      4.06 o 
   3   3  10        0.00       -7.40      8.54 o 
   4   3  10        0.10        2.78      6.17 o 
  -5   4  10        6.52        5.67      6.64 o 
  -4   4  10       58.97       57.94      6.78 o 
  -3   4  10       21.17       26.08      5.20 o 
  -2   4  10       71.59       65.48      4.93 o 
  -1   4  10        4.72        3.44      3.97 o 
   0   4  10       10.47        6.97      6.17 o 
   1   4  10        8.40        8.59      3.02 o 
   2   4  10        1.06        2.50      8.58 o 
   3   4  10        1.05        2.51      7.07 o 
   4   4  10       38.54       29.34      7.33 o 
  -4   5  10        5.09        8.05      5.45 o 
  -3   5  10        4.73        7.45      4.82 o 
  -2   5  10       14.02       13.28      4.29 o 
  -1   5  10      163.59      155.56     10.86 o 
   0   5  10        0.24        0.61      6.03 o 
   1   5  10       52.54       50.51      5.53 o 
   2   5  10        0.04       -0.54      4.89 o 
   3   5  10       10.06       15.93      9.42 o 
  -3   6  10        0.28        3.93     10.36 o 
  -2   6  10       18.15       20.56      9.95 o 
  -1   6  10        0.59       -0.53      8.56 o 
   0   6  10       17.30       16.62      7.94 o 
   1   6  10        0.03        3.00      5.23 o 
   2   6  10       28.77       27.99     10.02 o 
  -5   1  11        1.44        2.16      5.29 o 
  -4   1  11       23.36       24.72      2.92 o 
  -3   1  11        1.42        2.18      2.34 o 
  -2   1  11       22.56       19.43      2.96 o 
  -1   1  11       71.62       71.68      4.52 o 
   0   1  11       72.30       75.51      5.19 o 
   1   1  11       85.15       84.67      3.15 o 
   2   1  11       34.62       33.12      3.26 o 
   3   1  11        1.04        3.29      3.63 o 
   4   1  11        1.91        1.66      4.81 o 
  -5   2  11        2.26       -0.29      4.04 o 
  -4   2  11       39.12       38.62      4.06 o 
  -3   2  11       41.72       36.49      5.20 o 
  -2   2  11       71.37       73.07      3.59 o 
  -1   2  11       10.81       11.64      2.98 o 
   0   2  11        0.02        3.17      4.39 o 
   1   2  11       19.87       17.63      4.59 o 
   2   2  11        0.14        1.65      4.65 o 
   3   2  11       20.59       14.42      5.96 o 
   4   2  11        2.98        5.09      6.10 o 
  -5   3  11       22.42       24.73      6.68 o 
  -4   3  11        4.07        3.71      3.37 o 
  -3   3  11       23.52       20.99      4.44 o 
  -2   3  11        0.00       -0.54      2.92 o 
  -1   3  11       89.77       91.74      4.66 o 
   0   3  11       35.38       35.79      7.33 o 
   1   3  11       22.88       24.56      6.64 o 
   2   3  11       19.44       23.45      8.50 o 
   3   3  11       28.49       28.05      7.98 o 
   4   3  11        0.53        0.66      7.10 o 
  -4   4  11        9.20       10.95      5.87 o 
  -3   4  11        8.08        9.33      4.59 o 
  -2   4  11       51.65       54.82      4.13 o 
  -1   4  11       23.34       23.56      2.58 o 
   0   4  11        4.84        6.96      5.10 o 
   1   4  11        0.06        3.99      4.53 o 
   2   4  11        4.12        4.77      7.02 o 
   3   4  11        2.39        0.32      7.65 o 
  -4   5  11        1.37        3.63      8.40 o 
  -3   5  11        0.21        2.63      4.61 o 
  -2   5  11        0.04       -0.52      4.05 o 
  -1   5  11       44.17       46.00      9.53 o 
   0   5  11        1.80        3.05      6.16 o 
   1   5  11       12.49       12.10      5.45 o 
   2   5  11        1.05        1.24      4.89 o 
   3   5  11        1.68        2.76      8.85 o 
  -2   6  11        3.80       -1.07      9.44 o 
  -1   6  11        8.60        7.57      9.25 o 
   0   6  11        2.12       -2.01      7.53 o 
   1   6  11        0.15        2.53      5.52 o 
  -5   0  12       25.92       24.95      8.18 o 
  -4   0  12        1.68        3.08      7.47 o 
  -3   0  12       32.18       30.79      3.44 o 
  -2   0  12       11.93       13.76      3.36 o 
  -1   0  12        5.18        5.56      3.19 o 
   0   0  12       40.64       42.11      7.42 o 
   1   0  12       19.64       19.30      3.53 o 
   2   0  12       55.42       55.22      5.48 o 
   3   0  12        9.42       12.33      5.20 o 
   4   0  12       58.00       63.04      7.06 o 
  -5   1  12        1.58        2.85      5.52 o 
  -4   1  12        7.54        6.96      2.43 o 
  -3   1  12        0.29        0.15      2.66 o 
  -2   1  12        2.12        1.23      2.52 o 
  -1   1  12      232.24      232.09      6.35 o 
   0   1  12        0.71        4.92      4.51 o 
   1   1  12       78.80       78.24      3.90 o 
   2   1  12        0.25       -1.40      3.17 o 
   3   1  12       29.03       31.11      3.72 o 
   4   1  12        0.23        3.68      4.90 o 
  -5   2  12        4.11        4.47      4.93 o 
  -4   2  12        7.32        6.06      4.77 o 
  -3   2  12       27.13       29.85      4.14 o 
  -2   2  12      368.09      348.26      9.43 o 
  -1   2  12        1.84        2.71      2.80 o 
   0   2  12       42.90       43.10      4.77 o 
   1   2  12       11.68       14.45      5.23 o 
   2   2  12        0.01        0.17      4.67 o 
   3   2  12       27.40       26.49      5.37 o 
   4   2  12       20.31       24.41      6.83 o 
  -5   3  12        7.54        9.05      6.16 o 
  -4   3  12        7.86        9.78      3.63 o 
  -3   3  12       32.36       32.06      4.32 o 
  -2   3  12        2.36        3.15      2.33 o 
  -1   3  12       12.69       14.94      3.66 o 
   0   3  12        6.77        4.80      7.89 o 
   1   3  12        6.94        5.87      6.32 o 
   2   3  12        5.74        4.21      8.54 o 
   3   3  12       19.12       21.31      7.72 o 
   4   3  12        0.11        1.67      6.45 o 
  -4   4  12        4.42       11.37     10.70 o 
  -3   4  12        0.87        0.35      4.45 o 
  -2   4  12       35.40       29.24      8.41 o 
  -1   4  12       39.29       38.80      7.49 o 
   0   4  12        0.16        1.29      4.74 o 
   1   4  12       70.43       64.67      5.56 o 
   2   4  12       28.47       32.46     10.16 o 
   3   4  12        7.65       15.35      7.95 o 
  -3   5  12        3.08        1.23      8.64 o 
  -2   5  12        0.48       -5.45      8.99 o 
  -1   5  12       22.90       25.75      8.12 o 
   0   5  12       80.06       81.54      6.90 o 
   1   5  12        6.30       11.35      5.76 o 
   2   5  12        1.40        3.87      5.53 o 
  -2   6  12       10.66       10.81     10.59 o 
  -1   6  12        4.14        5.82      9.45 o 
   0   6  12        7.70        6.86      9.21 o 
   1   6  12        2.36        1.35      5.62 o 
  -5   1  13        3.74       -0.78      5.85 o 
  -4   1  13        7.35       -0.26      5.22 o 
  -3   1  13        0.48        0.03      2.87 o 
  -2   1  13        0.03        0.35      2.69 o 
  -1   1  13       25.12       21.01      4.38 o 
   0   1  13       11.91       17.03      5.11 o 
   1   1  13        2.41        2.19      5.31 o 
   2   1  13        9.73        8.06      3.11 o 
   3   1  13       46.61       46.62      4.10 o 
   4   1  13        0.11        2.17      4.91 o 
  -5   2  13        0.17       -1.82      5.28 o 
  -4   2  13        1.62        0.93      5.13 o 
  -3   2  13        4.09        1.49      1.94 o 
  -2   2  13      161.27      158.47      5.26 o 
  -1   2  13       36.52       40.35      4.64 o 
   0   2  13       44.63       44.70      5.40 o 
   1   2  13       14.60       19.97      5.13 o 
   2   2  13        2.22        2.79      5.35 o 
   3   2  13        5.57        3.12      6.21 o 
   4   2  13       15.14       10.63      6.62 o 
  -4   3  13       13.26       13.19      5.04 o 
  -3   3  13        6.40        5.00      8.92 o 
  -2   3  13       70.07       67.54      8.69 o 
  -1   3  13        0.74        7.18      5.26 o 
   0   3  13       19.40       17.17      7.18 o 
   1   3  13       11.69       12.04      6.50 o 
   2   3  13        1.73       -1.88      6.39 o 
   3   3  13        2.00        1.40      8.35 o 
  -4   4  13        0.53        0.43      9.18 o 
  -3   4  13        2.16        1.55      9.71 o 
  -2   4  13        0.00        4.58      9.13 o 
  -1   4  13       58.53       59.53      9.76 o 
   0   4  13       51.91       49.51      6.38 o 
   1   4  13        8.72        6.72      5.17 o 
   2   4  13        4.08        1.58      7.39 o 
   3   4  13        0.53        8.41      7.53 o 
  -3   5  13        0.03        0.75     10.13 o 
  -2   5  13        0.08       -3.30      9.34 o 
  -1   5  13        0.02        3.14      9.09 o 
   0   5  13       11.92        9.01      5.26 o 
   1   5  13        2.00        2.18      5.39 o 
   2   5  13        3.05        5.24      5.40 o 
  -1   6  13        6.54        9.76      8.17 o 
   0   6  13       14.79       13.59      5.75 o 
  -5   0  14        0.69       -1.06      8.28 o 
  -4   0  14       19.55       14.88      3.93 o 
  -3   0  14        2.08        0.65      4.15 o 
  -2   0  14        0.82        4.19      5.64 o 
  -1   0  14       66.04       61.24      3.05 o 
   0   0  14      138.73      145.94      8.11 o 
   1   0  14       23.00       18.81      3.69 o 
   2   0  14       72.02       82.37      5.59 o 
   3   0  14        7.28       10.84      5.27 o 
  -5   1  14       14.83       17.22      6.24 o 
  -4   1  14        5.96        6.42      5.62 o 
  -3   1  14       40.82       42.00      3.16 o 
  -2   1  14       14.86       17.18      3.73 o 
  -1   1  14       26.08       23.77      4.75 o 
   0   1  14        2.22        1.24      4.63 o 
   1   1  14        4.21        2.58      5.22 o 
   2   1  14        2.41        0.62      4.09 o 
   3   1  14       23.03       24.01      4.44 o 
  -5   2  14        2.32        1.54      5.57 o 
  -4   2  14       11.17       15.16      5.55 o 
  -3   2  14        0.44        4.25      9.13 o 
  -2   2  14       64.50       70.06      3.88 o 
  -1   2  14      162.55      163.67      9.47 o 
   0   2  14        5.23        9.44      4.89 o 
   1   2  14        3.50        4.46      4.58 o 
   2   2  14        5.82        6.66      5.18 o 
   3   2  14        0.01        2.55      6.02 o 
  -4   3  14        1.20        3.07      4.78 o 
  -3   3  14        1.92        4.06      7.82 o 
  -2   3  14       34.80       33.36      7.49 o 
  -1   3  14        0.01        2.98      6.18 o 
   0   3  14       17.97       25.50      9.16 o 
   1   3  14       19.51       16.07      6.82 o 
   2   3  14        0.06        5.78      9.34 o 
   3   3  14        0.08       -3.18      6.16 o 
  -3   4  14        3.93        2.85     10.42 o 
  -2   4  14       24.76       26.60     10.21 o 
  -1   4  14        4.60        5.39      6.34 o 
   0   4  14        7.86        4.07      5.22 o 
   1   4  14        0.17       -0.62      5.04 o 
   2   4  14       31.22       24.11     10.32 o 
  -2   5  14       17.15       20.51      9.48 o 
  -1   5  14        1.79       -1.03      8.31 o 
   0   5  14        2.30        4.75      5.48 o 
   1   5  14       14.66       14.74      6.07 o 
  -4   1  15        0.03        1.61      6.17 o 
  -3   1  15        9.64        5.00      2.90 o 
  -2   1  15        1.33        0.66      3.43 o 
  -1   1  15       33.80       31.56      4.83 o 
   0   1  15       13.28       14.92      4.94 o 
   1   1  15        1.60        4.57      5.13 o 
   2   1  15        2.33       -0.93      4.17 o 
   3   1  15        0.40       -0.88      5.97 o 
  -4   2  15        0.05        3.37      5.59 o 
  -3   2  15        9.38       10.25      9.48 o 
  -2   2  15        0.28        1.77      3.20 o 
  -1   2  15       42.10       42.04      5.03 o 
   0   2  15        5.54        7.18      4.57 o 
   1   2  15       14.04       13.37      4.98 o 
   2   2  15        2.58        1.38      5.54 o 
   3   2  15        0.18        3.76      6.10 o 
  -4   3  15        4.61        4.00      5.48 o 
  -3   3  15       16.39       19.76      9.25 o 
  -2   3  15        1.26        5.79      5.91 o 
  -1   3  15        7.34        7.50      6.07 o 
   0   3  15       19.31       18.47      7.11 o 
   1   3  15       61.74       68.58      9.34 o 
   2   3  15        0.15        1.43      7.99 o 
  -3   4  15        5.04        4.08      9.21 o 
  -2   4  15        0.00        1.50     10.10 o 
  -1   4  15        1.33       -0.48      5.55 o 
   0   4  15       22.01       23.83      6.06 o 
   1   4  15       15.92       13.67      5.66 o 
   2   4  15        0.27       -1.49      8.69 o 
  -2   5  15        1.39       -1.52     10.23 o 
  -1   5  15        2.13        5.12      6.13 o 
   0   5  15        0.83        0.95      5.26 o 
  -4   0  16        8.99       12.53      8.21 o 
  -3   0  16        7.46        6.25      4.71 o 
  -2   0  16        0.09        1.46      6.14 o 
  -1   0  16        0.89        5.65      6.75 o 
   0   0  16       65.57       83.79      9.27 o 
   1   0  16      100.50       95.83     10.19 o 
   2   0  16        3.71        7.99      7.99 o 
   3   0  16       43.33       39.17      8.11 o 
  -4   1  16        7.73       12.31      4.39 o 
  -3   1  16        1.40       -0.07      4.19 o 
  -2   1  16       53.44       48.04      4.12 o 
  -1   1  16        1.64        0.82      4.71 o 
   0   1  16       57.20       50.65      5.86 o 
   1   1  16        1.09        4.75      5.24 o 
   2   1  16        6.67        9.36      5.89 o 
   3   1  16        0.06       -0.82      6.38 o 
  -4   2  16        8.09        9.04      5.81 o 
  -3   2  16        9.91       15.32      5.88 o 
  -2   2  16        0.04        2.63      3.39 o 
  -1   2  16        3.99        9.52      4.42 o 
   0   2  16       14.90       18.94      5.44 o 
   1   2  16        2.96        2.91      5.50 o 
   2   2  16        3.07        3.34      5.19 o 
  -3   3  16        2.27        2.30      8.37 o 
  -2   3  16        0.04       -0.32      6.18 o 
  -1   3  16       17.21       17.00      6.71 o 
   0   3  16        0.26        0.43      9.03 o 
   1   3  16       11.10       11.42      8.79 o 
   2   3  16        9.41       11.87      9.99 o 
  -2   4  16        8.17       11.95      6.94 o 
  -1   4  16        6.49        7.73      6.19 o 
   0   4  16        7.81       10.34      6.30 o 
   1   4  16        3.65        4.61      5.67 o 
  -4   1  17        4.10        7.21      6.09 o 
  -3   1  17        0.21       -1.40      4.69 o 
  -2   1  17        4.85        3.09      3.74 o 
  -1   1  17        3.62        6.11      4.72 o 
   0   1  17       49.69       48.76      6.08 o 
   1   1  17       25.76       28.98      5.81 o 
   2   1  17       11.58       10.23      6.76 o 
  -3   2  17        2.60        3.66      5.75 o 
  -2   2  17        7.82        4.70      6.45 o 
  -1   2  17       12.00       11.54      4.91 o 
   0   2  17        0.72       -0.06      5.35 o 
   1   2  17        0.02        0.16      5.90 o 
   2   2  17        2.73        5.40      6.07 o 
  -3   3  17        9.62       11.26      6.74 o 
  -2   3  17       37.30       32.69      6.33 o 
  -1   3  17        8.98       10.42      6.09 o 
   0   3  17        1.18        4.73      9.90 o 
   1   3  17        6.29        4.09      9.77 o 
  -1   4  17        1.44        3.40      6.36 o 
  -3   0  18        1.43        2.38      9.21 o 
  -2   0  18        4.41        6.01      6.92 o 
  -1   0  18       22.67       23.78      7.75 o 
   0   0  18        4.38        1.45      8.33 o 
   1   0  18       10.37        8.30      7.27 o 
  -3   1  18        0.34       -1.28      4.79 o 
  -2   1  18        0.01        1.02      3.91 o 
  -1   1  18        4.23        5.67      5.10 o 
   0   1  18        0.52        0.74      5.42 o 
   1   1  18        4.81       10.52      6.53 o 
  -2   2  18        2.27        2.32      6.67 o 
  -1   2  18        8.22       11.64      5.13 o 
   0   2  18        7.12        8.62      5.63 o 
   1   2  18        0.51        0.47      5.29 o 
  -1   3  18        0.03       -6.42      7.21 o 
   0   3  18        8.03        6.07      8.93 o 
  -2   1  19        1.17        0.48      6.28 o 
  -1   1  19        2.76        3.21      5.46 o 
   0   1  19        1.96        1.46      5.88 o 
  -1   2  19        0.34        1.56      5.22 o 
                                                 
